# Supplementary material for: Mechanical and Thermal Properties of DCPDA-Modified THEICTA/DMAA Photocurable Resins for LCD 3D Printing
Source: Materials (Basel). 2026 Jul 3;19(13):2845. doi: 10.3390/ma19132845 (PMC13362588; doi:10.3390/ma19132845)
Supplement: Supplementary file 1 [file materials-19-02845-s001.zip]

Archive with 1 entries (1 files):
- materials-4366772-supplementary.pdf
